# Supplementary material for: Malaria and malnutrition in children under the Seasonal Malaria Chemoprevention (SMC) coverage in the health district of Nanoro, Burkina Faso
Source: PLoS One. 2026 Feb 23;21(2):e0342237. doi: 10.1371/journal.pone.0342237 (PMC12928411; doi:10.1371/journal.pone.0342237)
Supplement: S1 Data — (XLS) [file pone.0342237.s001.xls]

## Sheet: Sheet1
1	7.5	70.2	male		36.7	9.2	2	1	0	1.02689
2	13	90.4	female		36.5	9.7	0	1	1	1.02689
3	13.6	90.4	female		36.7		4	1	1	1.31163
4	9	80.2	male	127	37.7		2	1	1	1.32044
5	11.2	90.9	female		37.1	10.9	1	1	1	1.33783
6	9.5	70.4	male		36.4		2	1	0	1.40452
7	9.8	70.2	female		36.8		0	1	0	1.32044
8	15.1	90.9	female		35.9	8	2	1	1	1.34642
9	16.6	60.8	male		36.8		3	1	1	1.32044
10	8.5	82	female		36.4	10.4	0	1	1	1.35493
11	10.8	89	male		36.7	9.3	4	1	1	1.35493
12	13.3	95	female		36	10.6	2	0	1	1.34642
13	9.1	81	female		35.9	10	1	0	0	1.32917
14	13.6	99	female		36.8	10.6	1	0	1	1.32917
15	10.1	70.9	male		36.2	11.5	5	1	0	1.38003
16	12.2	88	female		36.1	9.3	0	0	1	1.28472
17	14.6	102	female		36.7	9.8	3	0	0	1.35493
18	9.4	79	female		36.2	10.2	4	0	0	1.35493
19	14	97	female		36.3	9.8	5	0	1	1.37173
20	11.8	91	male		36.9		3	1	1	1.32044
21	15	95	female		37		0	1	1	1.32917
22	11.1	86	female		36.5		4	0	0	1.34642
23	13.6	69	male		36.7		2	1	0	1.33783
24	11.6	87	female		36.4	10.5	2	0	1	1.33783
25	8	81	female		36.1	8.9	2	1	1	1.32917
26	13.4	89	male		36.7	12.7	1	1	1	1.33783
27	10.4	86	male		36.3	7.4	1	1	1	1.34642
28	8.5	68	female	64	36.4	10.5	0	1	0	1.34642
29	4.3	65	female		36.4	12.4	0	1	0	1.34642
30	20	86	male		36.6	13.2	2	1	1	1.35493
31	15.5	86	male	32	36.3	9.2	2	1	1	1.35493
32	14.6	93	female		36.7		3	1	1	1.36337
33	12.9	76.9	male		36.5		3	1	1	1.34642
34	13.9	80	male		36.5	7.5	3	1	1	1.35493
35	12.8	80	female		36.6	6.9	4	1	1	1.32044
36	10.9	90	male	72	36.6	11.5	0	1	1	1.32044
37	11.2	84	male	982	37.7		0	1	1	1.33783
38	11.2	86	male		36.5	11.5	2	0	1	1.33783
39	19.6	107	male	48	36.3		0	0	1	1.34642
40	8.4	75	male		36.3	12.1	0	1	1	1.35493
41	12.1	86	male		36.5	11.4	1	0	1	1.34642
42	11.3	98	male		37.6	10.4	0	1	1	1.33783
43	15.9	100	male		36.6	10.8	0	0	1	1.33783
44	8.1	66	male		37.1	10	3	1	0	1.32044
45	9.6	78	female		36.3	9.8	2	0	0	1.35493
46	13.8	98	male		36	10	0	0	1	1.35493
47	9.3	77	male		37	8.4	1	1	0	1.30274
48	16	98	female		36.1	9.1	2	0	1	1.30274
49	11.7	83	male		35.1	9.3	4	0	0	1.32044
50	16.5	96	male	144	35.8	7.9	0	1	1	1.32044
51	12.1	88	male		36.1	7.9	2	1	1	1.35493
52	16.2	97	male		36.7	8.5	0	0	1	1.33783
53	8.1	70	male		36.4	8.8	2	1	0	1.33783
54	9.4	90	male		36.2	11.1	1	1	1	1.33783
55	13	95.2	female		37	10.2	3	1	1	1.33783
56	17	107	male	10192	36.5	10.6	2	0	0	1.34642
57	9.1	72.2	male		36	7.3	2	1	1	1.34642
58	9.6	86	female	23900	36.3	9.4	3	1	1	1.33783
59	10.2	91	female		36.6	9.6	1	1	1	1.32917
60	9	67	male			9	0	1	0	1.33783
61	9.6	85	male		36.2	12.6	0	1	1	1.33783
62	11.9	75	female		36.3	9.8	0	1	0	1.33783
63	10.9	95	female		36.2	11.7	2	1	1	1.33783
64	9.2	100.15	male	2397	36.5	10.3	3	1	1	1.36337
65	8.2	82	female		36.7	10.7	2	1	1	1.34642
66	7.6	75	female		36.3	10	4	1	0	1.34642
67	11.3	87	female		36.2	9.8	0	1	1	1.33783
68	12.2	93	female		36.3	11.7	0	1	1	1.33783
69	7.5	74	female		36.2	12.8	0	1	1	1.33783
70	10.4	75	female		36.4	9.6	0	1	1	1.33783
71	16.6	95	female		36.4	12.8	1	1	1	1.33783
72	8.2	100	female		36.3	11.3	0	1	0	1.35493
73	9.1	80	female	901	36.2	9.6	0	1	1	1.38826
74	13.8	92	male		36.4	10.2	0	0	1	1.38003
75	12.2	90	male		36.3	7.9	0	1	1	1.37173
76	14.4	94	female		36.6	10.4	1	1	1	1.06158
77	7.1	66	male	2526	36.6	9.2	1	1	0	1.38003
78	9.3	100	male	1707	36.5	10	2	1	1	1.32917
79	8.2	85	male	32	36.5	11.2	0	1	1	1.32917
80	11.1	96	male	23788	36.8	10.1	0	1	1	1.33783
81	13.6	95	female	30546	36.6	10	0	1	1	1.29377
82	16	94	female		36.5	10.5	1	0	1	1.01506
83	10.7	100	female		36.5	11.2	0	1	1	1.33783
84	8.3	74	male	64	36.3	10	1	1	0	1.32917
85	13.2	91	male		36.5	7.5	1	1	1	1.32917
86	12.3	92	female		37	11.6	0	0	1	1.32917
87	8	73	female		36.5	8.1	0	1	1	0.644685
88	10	76	female		36.3	11.4	0	1	1	0.66178
89	9.6	79	male		36.3	11.2	0	1	1	1.0951
90	13.1	90	female	18364	36.3	10.6	1	1	1	1.33783
91	13.6	88	male		36.8	11.3	0	1	1	1.33783
92	5.8	71	female		36.4	7.2	0	1	0	1.33783
93	9.6	80	male		36.7	9.1	0	1	1	1.33783
94	8.8	70	female		36.6	8	0	1	0	1.33783
95	13.3	95	male	5682	36.5	11.8	2	0	1	1.32917
96	11	90	male		36.3	8	1	1	1	1.30274
97	12.4	98	male		36.1	11.6	2	1	1	1.30274
98	10	72	female		36.3	9.5	0	1	1	1.29377
99	11.5	72	male		36.5	9.3	3	1	0	1.29377
100	14	85	female	1716	36.6	9.7	0	1	1	1.32917
101	11.8	96	female		36.5	9.6	1	1	1	1.35493
102	10.1	79	male		36.7	9.1	0	1	1	1.32917
103	11.6	91	female		36.7	10.1	0	1	1	1.02689
104	11	80	male		36.7	8.7	0	0	0	1.32917
105	14.5	105	male		36.8	8.5	0	0	0	1.33783
106	12	89	female	150	36.7	10	1	1	1	1.33783
107	14	84	male		36.5	11.7	0	1	1	1.31163
108	12.3	77	male		36.9	9.2	0	1	1	1.33783
109	15.5	98	female	873	36.6	11	0	0	1	1.33783
110	10.9	74	male	95	37.5	10.5	1	1	1	1.33783
111	13.8	88	female		36.3	6.7	0	1	1	1.33783
112	9.8	62	male		36.5	7.8	1	1	0	1.33783
113	7.3	60	female		36.3	6.5	0	1	0	1.33783
114	11.3	76	male		36.3	11	0	1	1	1.34642
115	15.5	98	male		36.6	8.9	1	1	1	1.33783
116	10.3	82	male		36.7	8.8	0	1	1	1.32044
117	17.1	91	female		36.5	12	0	1	1	1.31163
118	6.7	64	female		36.4	7.1	2	1	0	1.31163
119	12.5	88	male		37.1	8.7	0	1	1	1.32917
120	14.4	85	male		37.1	9.1	0	1	1	1.33783
121	15	101	male		36.7	10.5	0	0	1	1.32917
122	13.2	99	female		36.4	11.8	0	0	1	1.33783
123	11	82	female	40	36.5	13.6	0	1	1	1.33783
124	11.6	85	female		36.2	10	1	0	0	1.33783
125	7	67	female		36.4	11.3	1	1	0	1.33783
126	7	68	female		36.3	11.3	1	1	0	1.33783
127	8.3	72	female		36.7	8.3	0	1	1	1.33783
128	8.1	96	female		36.7	9.9	1	1	1	1.35493
129	9.5	74	male		36.3	10.6	0	1	0	1.35493
130	13.1	92	female		36.5	11.5	0	1	1	1.35493
131	9.9	70	male		36.3	11.2	1	1	0	1.35493
132	15.9	105	male		36.5	11	1	0	1	1.33783
133	12.5	92	female		36.4	11.5	0	1	1	1.33783
134	10.5	74	male		36.4	9.6	2	1	0	1.33783
135	8	73	female		36.3	10.6	0	1	0	1.33783
136	9.8	86	female		36.4	10.8	1	1	1	1.34642
137	12.6	94	female	174	36.4	10.5	0	0	1	1.34642
138	9.8	77	female		36.3	10	0	1	0	1.38003
139	12.5	90	male		36.3	13.3	1	1	1	1.34642
140	15.8	117	female		36.3	13.4	0	1	1	1.32917
141	11	71	female		36.4	10.4	1	1	1	1.32917
142	13.7	86	female		36.4	11.2	1	0	1	1.32917
143	20.1	115	female		36.3	11.8	1	0	1	1.32917
144	8.5	67	male		36.4	10.1	1	1	0	1.32917
145	6.6	79	female		36	7.8	1	1	1	1.33783
146	4.9	69	female		36.5	8.6	2	1	0	1.33783
147	7.3	89	female	883	36.3	8.6	0	1	1	1.33783
148	9.5	77	female	11683	36.2	8.7	1	1	0	1.32917
149	5.4	58	male	160	35.2		0	1	0	1.35493
150	10.8	90	male		36.4	11.6	1	1	1	1.33783
151	5.9	54	male		36.6	9.3	0	1	0	1.33783
152	8.3	82	male		36.8	12.2	0	1	1	1.32044
153	9	70	male	80	36.4	9.4	3	1	0	1.34642
154	12.5	97	female		36.9	10.7	0	0	1	1.33783
155	8.9	78	female	3562	36.6	10.7	4	1	1	1.03859
156	7.2	69	male	530	36.3	13.3	0	1	0	1.34642
157	10.8	95	male	3407	36.5	9	0	1	1	1.30274
158	8.6	83	female		36.5	11.4	0	1	1	1.30274
159	6.2	65	female		36.5	8.2	0	1	1	0.554534
160	12.8	80	female	298750	36.7		0	1	1	1.34642
161	18.5	110	male		36.5	10.3	4	0	1	1.32917
162	13.2	93	male	2005	36.3	11.2	2	0	1	1.32917
163	10.3	95	male		36.7	12.9	0	1	1	1.32044
164	6.3	62	male		36.6	11.4	0	1	1	1.33783
165	16.3	101	female		36.2		0	0	1	1.29377
166	16	106	male		36.5		0	0	1	1.29377
167	11.7	103	female	182	37.1		1	1	1	0.627294
168	15.1	100.2	male	64	36.4		0	0	1	1.34642
169	15.6	101	male	176	37.1		2	0	1	1.35493
170	13.7	90	male	1468	36.3		0	1	1	1.36337
171	12.3	94	male		37.4	11.9	0	0	1	1.34642
172	13.4	101	male		36.5		0	0	1	1.33783
173	14.1	99	male	2810	36.5		0	1	1	1.34642
174	14	99	female	1053	36.2		0	0	1	1.34642
175	10.2	88	male	856	36.2		0	1	0	1.34642
176	10.5	83	female		36.6		3	0	1	1.34642
177	11.4	85	female		36.2		2	1	1	1.34642
178	13.8	98	male	56	37.2		0	1	1	1.34642
179	9.6	85	female	224	36.3		0	1	1	1.34642
180	13.4	61	female		36.3		2	1	1	1.33783
181	17.5	100	male		36.6		0	0	1	1.36337
182	11	85	male		36.6		0	1	1	1.36337
183	11.8	89	female	1214	36.6		1	0	1	1.36337
184	16.2	104	female		36.6		0	0	1	1.36337
185	10	80	male		37.6		0	1	1	1.33783
186	8.1	71	male		36.3	9.7	0	1	0	1.35493
187	9.4	69	male		36.5	10.6	2	1	0	1.35493
188	13.4	92	male		36.3	10.3	1	1	1	1.35493
189	12.5	91	female		36.6	10.7	3	1	1	1.01506
190	8.5	70	male		36.1	8.6	2	1	1	1.36337
191	11.5	68	female		35.6	8.8	1	0	0	1.36337
192	11.5	93	male		36.4	8.6	0	1	1	1.32044
193	7.1	84	male	1301	37.1	7.8	1	1	1	1.33783
194	14	103	female		36.4	11.4	1	0	1	1.32044
195	12.3	102	female		36.8	10.3	0	1	1	1.33783
196	16	113.5	male		36.6	11.1	0	1	1	1.33783
197	10.1	73	male	119	36.4	7.3	0	1	1	1.33783
198	11.8	90	female		36.4	9.9	0	0	1	1.32917
199	14.5	102	male	17511	37.2	10	0	0	1	1.32044
200	10.7	88	female		37.8	10.9	0	1	1	1.32044
201	13.9	94	female		37.5	10.9	0	1	1	1.32044
202	13.8	93	male		36.8	12	0	0	1	1.32917
203	14.4	100	male		37.2	12.7	0	0	1	1.32917
204	12.9	95	male		37.3	12.6	1	0	0	1.32917
205	9.7	79	male		36.6	7.7	2	1	1	1.34642
206	14.3	103	female	1015	36.4	10.8	0	0	1	1.34642
207	12.8	92	female		36.9	11.1	4	1	1	1.37173
208	12.8	91	female		35.7	10.6	1	1	1	1.37173
209	8.4	70	female		36.7	10.6	0	1	0	1.37173
210	8.1	71	male		36.5	10.2	0	1	0	1.37173
211	10.2	78	female		36.8	10.8	1	1	1	1.38003
212	10.4	82	male		36.6	10.9	3	1	1	1.36337
213	17.4	102	female		36.5	12.8	1	0	1	1.36337
214	11.3	88	female	1135	36.4	9.9	1	1	1	1.35493
215	12	88	male	56	36.6	11.6	2	0	1	1.32917
216	8.2	65	male		36.5	9.3	0	1	0	1.32044
217		86	male		36.8	9.8	0	1	1	1.32044
218	11.5	79	male	4160	36.1	8.1	0	1	0	1.32044
219	12.3	83	male	4985	37.2	11.8	0	0	0	1.32044
220	12	75	male		36.8	10.3	2	1	1	1.32044
221	12.4	88.5	male		36.3		0	0	0	1.32044
222	18.26	104	female	296	36.4	10.7	0	0	1	1.36337
223	14.64	100	male		36.4	6.5	0	0	1	1.38003
224	13.42	93	male		36.4	11	0	0	1	1.37173
225	8.652	70.3	male		35.6	9.8	2	1	0	1.36337
226	13.03	95	female		35.8	11	0	0	1	1.38003
227	10.037	85	female		36.8	10.4	0	0	1	1.41256
228	16.48	100.5	male	1387	36.6	6.6	0	0	1	1.38003
229	15.12	93	female		36.4	10.9	0	0	1	1.37173
230	10.68	70	male		35.5	8.9	0	1	1	1.38003
231	12.63	90	male		35.5	8.7	0	0	1	1.36337
232	19.5	101	male		36.2	9.6	0	0	1	1.38003
233	16.18	100	female	858	35.6	9.6	0	0	1	1.38003
234	7.41	60.7	female		35.5	10.9	0	1	0	1.38003
235	11.75	84	female		36	9.1	0	0	0	1.36337
236	15.455	100	female		36	11.9	0	0	1	1.38003
237	12.56	90	female		35.8	13.5	1	1	1	1.34642
238	12.61	91	male		38.8	9.6	0	0	1	1.36337
239	15.07	97	male		36.4	10.3	0	0	1	1.36337
240	12.77	97	female		36.1	10.5	0	0	1	1.36337
241	16.83	103	female		36.1	13.6	0	0	1	1.39643
242	11.62	73	male		36.4	11.2	0	1	1	1.36337
243	15.06	114	male		35.9	11	0	1	1	1.36337
244	14.026	104	female		35.7	10.3	0	0	1	1.38003
245	9.83	77	male		35.8	10.4	1	1	0	1.35493
246	10.9	70.8	male		35.9	11.1	0	1	1	1.36337
247	8.98	70.2	male		35.5	8.9	0	1	0	1.34642
248	11.1	90.1	female		35.9	10.6	2	0	1	1.38003
249	13.69	90.2	female		35.8	8.9	1	1	1	1.34642
250	8.62	80	female		34.2	8.2	1	1	1	1.34642
251	9.096	70	female		36.1	9.8	2	1	0	1.35493
252	13.144	90	male		35.8	8.3	1	0	1	1.35493
253	9.48	80	male		35.7	9.8	2	1	0	1.34642
254	10.84	80	male		36.4	7.2	1	1	1	1.34642
255	15.83	100	male		36.3	10.7	0	0	1	1.34642
256	14.16	93	male		35.8	8.7	0	0	1	1.36337
257	14.1	93	male	754	36.7	7.2	0	0	1	1.39643
258	12.5	87	male		35.7	8.7	0	0	1	1.39643
259	14.69	96	male		36.6	11.8	0	0	1	1.36337
260	12.57	91	male		36.2	12	0	0	1	1.34642
261	11.006	90	female		36.5	11.5	0	0	1	1.35493
262	13.95	102	male		35.9	10.2	0	0	1	1.34642
263	9.73	80	male		35.7	11.1	0	1	1	1.35493
264	12.73	94	female		36.4	6.4	1	0	1	1.35493
265	8.26	70.2	female		36.9	8.4	2	1	1	1.36337
266	14.78	90.9	female		35.3	10.4	0	0	1	1.36337
267	8.85	70.1	female		34	9.1	1	1	0	1.36337
268	9.42	70.2	male		36.4	9	0	1	1	1.33783
269	7.06	70	female		35.5	8.2	1	1	0	1.36337
270	13.084	95	female		35.1	11	0	0	1	1.36337
271	7.08	87	female		35.8	9.7	0	1	1	1.34642
272	15.04	107	female		35	10.4	0	0	1	1.35493
273	10.06	70	female		35.8	9.8	2	1	1	1.35493
274	14.46	94	female		36.4	10.3	0	0	1	1.33783
275	14.36	92	male		36.2	11.6	1	1	1	1.35493
276	9.41	73	female		36.1	9.6	0	1	0	1.36337
277	16.58	103	male		36.2	12.1	0	0	1	1.36337
278	10.29	92	female		36.4	8.6	0	1	1	1.34642
279	9.1	78	female		36.3	10.1	2	0	0	1.35493
280	12.97	86	female		35.9	11.4	0	0	1	1.35493
281	12.96	95	female		36.2	11.1	1	0	1	1.34642
282	12.072	98	male		35.4	11.5	0	1	1	1.35493
283	13.002	105	female		35.4	11.3	2	1	1	1.35493
284	11.045	70	male		36.3	11.2	2	1	0	1.34642
285	12.786	90	female		36.2	9.2	1	0	1	1.34642
286	9.61	80	male		35.3	9.3	2	1	1	1.33783
287	9.113	80	male		35.8	9.2	2	1	1	1.34642
288	11.28	84	male		36	8.9	0	1	1	1.34642
289	12.33	90	female		36.3	11.6	0	0	1	1.33783
290	10.19	84	male		35.7	9.5	0	1	1	1.32917
291	10.31	84	male		35.5	9.6	0	1	1	1.34642
292	10.85	90	male		36.1	9.5	0	1	1	1.32917
293	15.18	102	male		36	9.5	0	0	1	1.32917
294	8.55	78	male		36.5	9.5	1	1	0	1.34642
295	16.54	103	female		36.4	11.6	0	0	1	1.35493
296	16.44	98	female		36.5	10.9	1	0	1	1.35493
297	13.04	94	female	1077	35.3	11.6	0	1	1	1.34642
298	10.53	87	male		35.4	9.6	0	1	1	1.33783
299	14	92	female	80	35.6	10	0	0	1	1.33783
300	13.53	97	male		35.5	11.7	0	0	1	1.35493
301	9	78	male		35.9	9.6	0	0	0	1.35493
302	14.025	98	male		35.6	9.6	0	0	1	1.32044
303	13.026	95	male		35.5	9	0	0	1	1.32917
304	18.066	100.1	male		36.2	11	0	0	1	1.33783
305	14.17	80	male		35.7	9.6	1	1	1	1.34642
306	14.05	90	male		35.4	11.2	3	0	1	1.33783
307	13.03	94	male		36.2	11.4	0	0	1	1.32917
308	8.024	70	female		35.4	10.6	2	1	0	1.32917
309	9.45	70.4	female		35.2	7.8	1	1	1	1.33783
310	9.4	81	male		35.4	9.2	1	0	0	1.33783
311	13.99	92	male		36.4	7.4	0	1	1	1.32917
312	13.71	99	male		35.1	8.6	0	0	1	1.32044
313	14.43	96	female		36.2	10.3	0	0	1	1.32044
314	11.81	82	male		36.4	9.8	0	1	1	1.32917
315	14.86	95	male		36.6	9.8	0	0	1	1.32917
316	15.8	89	female		35.7	10.3	0	0	1	1.32917
317	13.095	98	female		36	10	0	0	1	1.32917
318	15.03	95	female		36	9	1	0	1	1.32044
319	10.954	98	male		36.2	8.6	1	1	0	1.32917
320	10.012	80	female		35.6	10	0	0	1	1.32044
321	8.76	74	male		35.3	9.7	3	1	0	1.33783
322	6.31	68	female		35.4	8.8	0	1	0	1.33783
323	12.58	95	male		35.9		0	0	1	1.32917
324	14.16	90	female		35.8	10.9	0	0	1	1.35493
325	16.04	103	male		35.9	10.1	0	0	1	1.35493
326	15.5	118	female		35.8	10.5	0	1	1	1.35493
327	15.05	98	male		36.4	10.6	1	0	1	1.32044
328	10.41	82	female		36.4	9.3	0	0	1	1.31163
329	14.6	91	male		36.9	9.2	0	0	1	1.31163
330	15.77	98	male		35.7	9.6	0	0	1	1.33783
331	13.45	90.5	female		34.5	9	0	1	1	1.33783
332	7.69	70.3	female	6395	35.9	9.3	0	1	0	1.34642
333	6.026	65	male		35.3	7.3	1	1	0	1.32044
334	11.028	90	male		35.7	10.8	1	0	1	1.32044
335	12.04	90	male		35.8	10.8	1	1	1	1.31163
336	9.066	80	male		35	10.1	2	1	1	1.32044
337	12	85	female		35	12.4	1	1	1	1.31163
338	13.3	89	female		35.6	11.8	0	0	1	1.32044
339	12.98	94.5	female		36.4	11.8	1	0	1	1.32044
340	14.67	95	female		36.4	10.1	1	0	1	1.31163
341	15.31	96	female		36.1	11.3	0	0	1	1.30274
342	12.75	95	female		35.1	11.9	0	1	1	1.32044
343	13.77	93	female		36	11.3	0	0	1	1.35493
344	10.75	89	male		35.5	11.5	0	1	1	1.30274
345	16.53	104	male		36.4	11.1	0	0	1	1.30274
346	13.63	93	male		37	8.8	0	1	1	1.31163
347	9.22	80.4	male		34.8	12.3	0	1	1	1.34642
348	7.62	70	female		35.8	9.4	0	1	0	1.33783
349	13.334	100	male		36.5	10.5	1	0	1	1.31163
350	14.75	104	female		36.3	12.7	0	0	1	1.32044
351	8.7	81	female		36.2	11.4	0	1	1	1.32044
352	12.03	84	female		35.7	9.1	0	0	1	1.32044
353	11.38	89	male		35.8	11.7	0	0	1	1.32044
354	12.56	87	male		36.6	12	2	0	1	1.35493
355	11.22	85	female		35.6	9.2	0	0	0	1.35493
356	10.39	76	male	689	36.5	8.4	0	0	0	1.35493
357	8.2	90.4	female	88	35.3	9.7	0	1	0	1.31163
358	9.93	80.8	female		36.2	7	0	1	1	1.31163
359	14.77	95	female		36.3	8.4	0	0	1	1.31163
360	13.32	94	male		36.7	10.7	0	0	1	1.29377
361	17.32	104	female		35.8	10.7	0	0	1	1.30274
362	12.41	90	male		36.4	10.4	0	1	1	1.32044
363	12.82	90	female		36.7	11.2	1	0	1	1.32917
364	8.023	74	female		35.8	11.3	1	1	0	1.32044
365	14.04	85	male	1453	35.5	9.5	0	1	1	1.32917
366	10.09	70	female		35.4	9.2	0	1	1	1.32917
367	10.06	83	female		35.3	8.7	1	1	1	1.32044
368	12.42	90	female		36.6	10.2	0	0	1	1.32044
369	10.05	75	male		35.9	7.6	2	1	1	1.32044
370	15.072	100	female		35.8	11.1	1	0	1	1.32044
371	6.8	65	female		37	10.2	0	1	0	1.31163
372	13.08	92	male		36.2	11.7	0	0	1	1.31163
373	5.875	63	male		35.6	9.6	2	1	0	1.30274
374	5.54	63	male		35.7	9.3	1	1	0	1.30274
375	12.88	92	female		36.7	9.4	0	0	1	1.30274
376	12.8	89	male		36.4	10.1	0	0	1	1.30274
377	13.16	90	female		36.4	11.9	0	0	1	1.34642
378	9.315	79	female		35.5	11.1	1	0	0	1.30274
379	8.7	74	male		35.9	9.9	0	1	0	1.30274
380	15.14	98	male		36.9	9.4	1	0	1	1.29377
381	7.91	71	female		36.5	8.5	0	1	0	1.29377
382	11.23	76	male		35.4	7.2	1	1	1	1.31163
383	14.38	94	female		36.3	10.1	0	0	1	1.31163
384	8.25	73	male		36.1	9.3	1	1	1	1.31163
385	12.325	90	female		35.4	11.2	1	0	1	1.32917
386	16.08	93	female		35.5	9.4	1	0	1	1.32917
387	12.012	85	male		35.7	11.2	0	1	1	1.32044
388	9.34	80	female		36.5	10.4	0	1	1	1.31163
389	13.15	90	female		37.2	11.3	0	0	1	1.31163
390	11.2	83	female		36.6	10.8	0	1	1	1.29377
391	11.35	76	male		35.4	10.7	0	1	1	1.29377
392	9.12	84	male		35.9	10.8	0	1	1	1.29377
393	9.7	80	male		35	9.7	0	1	1	1.30274
394	10.4	90.4	female		35.5	8	0	1	1	1.32917
395	10.62	80	male	440	35.6	9.5	0	1	0	1.30274
396	14.43	90	female	1720	36	10.1	0	0	1	1.30274
397	13.59	90.2	male		38.5	9.4	0	1	1	1.32917
398	8.5	70	female		35.3	10.6	0	1	0	1.32917
399	8.9	70.2	male		35.1	8.8	3	1	0	1.30274
400	12.85	90.5	female		35.8	10.9	1	1	1	1.30274
401	12.31	92	male		35.3	11.1	0	0	1	1.30274
402	10.96	83	male		36.1	8.8	0	1	1	1.30274
403	16.34	105	female		35.6	10.7	0	0	1	1.30274
404	8.485	74	female		35.6	11.3	0	1	1	1.30274
405	13.07	97	male		35.7	10.9	0	0	1	1.30274
406	18.32	105	male		36.4	11.2	0	0	1	1.31163
407	7.29	74	male		35.6	9	0	1	0	1.29377
408	14.78	98	female		36.7	10.3	0	0	1	1.30274
409	10.34	92	female		36.2	11.4	0	1	1	1.30274
410	14.41	93	female		36.5	11.9	0	0	1	1.29377
411	10.42	80	male		36	8.8	0	1	1	1.32044
412	8.41	72	male		36	10.3	1	1	0	1.32044
413	9.034	70	male		36	8.2	1	1	1	1.32044
414	10.058	80	female	10420	36	8.9	0	1	1	1.32044
415	11.096	85	female		36.2	10.9	1	1	1	1.31163
416	16	85	male	7332	35.5	10.9	0	1	1	1.32044
417	12.082	92	female		36.2	10	1	0	1	1.30274
418	10.002	75	male		35.6	8.1	0	1	1	1.32044
419	11.048	80	male			8	1	1	1	1.31163
420	10.29	91	male		35.2	11.9	1	1	1	1.31163
421	15.404	97	male		36.5	11.9	0	0	1	1.30274
422	12.44	90	male		35	10.7	0	0	1	1.31163
423	8.2	65	male	2235	35.8	7.3	0	1	0	1.30274
424	13.18	87	male		35.7	9.7	2	0	1	1.30274
425	8.2	75	female		35.2	9.4	0	0	0	1.29377
